# Supplementary material for: Risk of Prediabetes and Diabetes in Oral Lichen Planus: A Case–Control Study according to Current Diagnostic Criteria
Source: Diagnostics (Basel). 2023 Apr 28;13(9):1586. doi: 10.3390/diagnostics13091586 (PMC10178478; doi:10.3390/diagnostics13091586)
Supplement: Supplementary file 1 [file diagnostics-13-01586-s001.zip]

Archive with 1 entries (1 files):
- diagnostics-2322356-supplementary.pdf
